# Supplementary material for: Appendiceal Collision Tumors: An Institutional Case Series and Systematic Review of the Histologic Spectrum, Clinical Outcomes, and Management Strategies
Source: Diagnostics (Basel). 2025 Dec 30;16(1):114. doi: 10.3390/diagnostics16010114 (PMC12785655; doi:10.3390/diagnostics16010114)
Supplement: Supplementary file 1 [file diagnostics-16-00114-s001.zip]

Archive with 1 entries (1 files):
- diagnostics-4061081-supplementary.pdf
